# Supplementary material for: Characterization of repeat arrays in ultra‐long nanopore reads reveals frequent origin of satellite DNA from retrotransposon‐derived tandem repeats
Source: Plant J. 2019 Nov 3;101(2):484–500. doi: 10.1111/tpj.14546 (PMC7004042; doi:10.1111/tpj.14546)
Supplement: Supplementary file 3 — Data S1. Consensus sequences of satellite repeat monomers. [file TPJ-101-484-s003.txt]

>FabTR-2
TTGGTGAGTTTTTTCACTTGGAACTTTTGTTATGGTTTTTATAGTGAAA
>FabTR-51-LAS-A
CAGATGTTCTTCTCAACTTCGGGTTGAGCCGGCCTTCGGGTTCGATGCCTGTTTGTTTAACAGATGCCTGACGGCGAGGT
>FabTR-51-LAS-B
CAGATGTTCTCAACTTCGTGTTGAGCCGGCCTTCGGGTTCGATGCTCGCTTTTATTTAGCGAATGCCTGCTTTGATTAG
>FabTR-51-LAS-C
ATGCCTGGCGGCGATGTCAGATGTCCGTACCTTTGGGTTTGTTGTTCGCTTTTATTTAGCGAAGGCCTGGCGGCGATGT
CAGATACCTTTGGGTTCGATGCTCGCTTTTATTTAGCGA
>FabTR-52-LAS-A
ACGCTCAACGTAATAACCGGAGTCTGGATACCCAACGAAACTGACCGGAGCCTGA
>FabTR-52-LAS-B
AGCCTAAACACTCAACGAAGCAAACCAACCGG
>FabTR-53-LAS-A
TAGTGATGGAGAAGAAACATATTGACTATATTTACATCTAACTTACCATAATTCAATGTGAAAATGGTAAATATCAATAA
ATTCTAGCTTGATTATTTATTTTAATTATTACCTATTTTATATAAAAAATATGTCATGGATTATAGTCTTTTAGCTTTGT
TTTTTAGTGGGTAAAAACCTAAAATTTTGTGATGGAGTAGAAAAATAAAATATAATTAATTTTTTACATATACTATAGTC
TTTTATGTTTTTAGCTTAGTGATAAAAAAATCTAAAACTTTGGGATGGTGAAGAAAAATATTGAACAGTTTTAGATGTAA
TATACCATAAGTCAATGTGAATACGATGAATATAAATAATATTGAGCTTGATTATTTAATTTTAATTGTTATGCATATGT
ATAAATTATGTGTCATTCATTTGTAGTCTCTTAACTTAGTTTCTTAGAGGTGAAGAAACCAAAATTTTGGTGATGGAGAA
GAAGAAAAATATAGAAATTGTTTACATCTATTATACCATAATACAATGTGATTATAGTGAATACAAATAACATTGAGCTT
AAATATTTAATTTTAGTGATTACCCATGTAGATATAATTTATTTGTCATTCATTTACAGTCTTTTAACTATGTGGCTTAG
TGACGAAGAAACATGAAATT
>FabTR-53-LAS-B
TTGTGATGGAGAAGAAACATATTGAATATATTTTCATCTAATTTATCATAATTCAATGTGAAAAAGGTAAATATAAATAA
GTTTGAGCTTCATTATTTAATTTTAATTTTTACCTATATTATATAAAATATATGTCATGGACTATAGTCTTTTATCTTTG
TTTTTTAGTGGGGAAAAACCTAAAATTTTATGTTGGAGTTGAAAAATAAAATATAATTAATTTTTTACACCTACTATAGT
CTATTATGTATGGTTCTTAGTGATAAAAAAACCTAAGACTTTGGGATGGTGAAGAAAAAACCTAAAATATTTGTCATTCA
TTTATAGTCTTTTAACTCTGTGGCTTACTGACGAAGAAACATGAAATT
>FabTR-53-LAS-C
TTGGGATGGTGAAGAAAAATATCTAATATTTTTAGATGTCATATACCATAAGTCAATGTGAATACGATGAATATAAACAA
TATTGAGCTTGATTATTTAATTTTAATTGTTATGCATATGTATAAATTATGGGTCATTCATTTGTAGTCTCTTAACTTAG
TTTCTTAGAGGTTAAGAAACCAAAATTTTGGTGACGGAGAAGAAGAAAAATATAGAAATTGTTTACATCTATTATGTTTT
ATAGTCTTTTAACTCTGTGGCTTACTGACGAAGAAAGATGAAATTTGGTGAAGGAGAAGAAACATATTGAATATATTTAC
ATCTAACTAACCATAATTCAATGTGAATAATGGTAAATATAAATAAATTCTAGCTTGATTATTTATTTTAATTATTACCT
ATTTTATAAAAAAAATATGTCATGGATTATAGTCTTTTAACTTTGTTTTTTAGTGGGGAAAAACCTAAAATTTTGTGATG
GAGTAGAAATATAAAATATAATTAATTTTTTACATGTACTATAGTCTATTATGTTTTTGGCATAGTGATTAAAAAACCTA
AAACA
>FabTR-54
CAAGATGACAGACCCACCACCAAAAGGATGACGGAGCGAAACTCACACCGGCTACTACCACCAAAAGGATGATAGGGCAA
AACACTCGCACAATCTGACATCAA
>FabTR-55
GAACCTTATTGGATAAGGGACTGCTTCGACCACCCGAAGAATCTCATGTGTTTAGAGATACTGCTTTGGTATCGCGAA
>FabTR-56
GCTTATCCACCTTTATTTTCGATAAGTGGCATCTCTCTTTCGAGAA
>FabTR-57
ATACGGTATATTACCTACTATCAAACGTATGATAGCCTAAGCAAAGGTAATAACCCAAAAG
>FabTR-58
GTTGACGAAATGATTTCTCCGTGTTGACGGAATGTGGAGTCCTGATGAGGACAAGTTTTATTCCTATGATGATAGGATTT
CTTCGT
>FabTR-59
CGCACATGCCAATGAACACACAACAGTGTGAGCCGGGGTCCGGATACCACACGGGCTCAAGAGAACATCACTAGTCAGGA
TCTGAATATCACACATACTAATGAAACAATCATCAGCCAGGGCCTGGATGC
>FabTR-60
TCGCTTTTATTTAGCGTGTACTCGTTTCCTCGGAAATGGAAGGTTGACGTGATGGTTCAACAGTCGACGTGATGGTTCGA
CAGCTC
